# Supplementary material for: Efficacy and Safety of Low-Dose Cyclosporine Relative to Immunomodulatory Drugs Used in Atopic Dermatitis: A Systematic Review and Meta-Analysis
Source: J Clin Med. 2023 Feb 9;12(4):1390. doi: 10.3390/jcm12041390 (PMC9959975; doi:10.3390/jcm12041390)
Supplement: Supplementary file 1 [file jcm-12-01390-s001.zip]

Archive with 1 entries (1 files):
- jcm-2157767-supplementary.pdf
